# Supplementary material for: Hemodiafiltration May Be Associated with Senescence-Related Phenotypic Alterations of Lymphocytes, Which May Predict Mortality in Patients Undergoing Dialysis
Source: Int J Mol Sci. 2024 Oct 11;25(20):10925. doi: 10.3390/ijms252010925 (PMC11507245; doi:10.3390/ijms252010925)
Supplement: Supplementary file 1 [file ijms-25-10925-s001.zip]

Archive with 1 entries (1 files):
- ijms-3152626-supplementary.pdf
